# Supplementary material for: Orthologs at the Base of the Olfactores Clade
Source: Genes (Basel). 2024 May 22;15(6):657. doi: 10.3390/genes15060657 (PMC11203038; doi:10.3390/genes15060657)
Supplement: Supplementary file 1 [file genes-15-00657-s001.zip]

Archive with 1 entries (1 files):
- genes-2986109-supplementary.pdf
